# Supplementary material for: Does the relationship marketing orientation of an entrepreneur support agency improve performance? Evidence from small- and medium-size enterprises in Malaysia
Source: PLoS One. 2022 Jun 16;17(6):e0269319. doi: 10.1371/journal.pone.0269319 (PMC9202885; doi:10.1371/journal.pone.0269319)
Supplement: S1 Data — (CSV) [file pone.0269319.s001.csv]

RMOEm1	RMOEm2	RMOEm3	RMOEm4	RMOEm5	RMOBo1	RMOBo2	ROBd4	RMOBo3	RMOBo4	RMOBo5	RMOBo6	RMOBo7	RMOC1	RMOC2	RMOC3	RMOSh1	RMOSh2	RMOSh3	RMOSh4	RMORp1	RMORp2	RMORp3	RMORp4	RMOTr1	RMOTR2	RMOTr3	RMOTr4	RMOTr5	RMOTr6	FinPo1	FinPo2	FinPo3	FinPo4	NFinPO1	NFinPO2	NFINPO3	NFinPO4	NFinPO5	NFinPO6	NFinPO7
7	7	7	6	7	6	6	6	6	6	6	6	6	6	6	6	6	6	6	6	7	7	7	7	6	6	6	6	6	6	7	6	6	6	6	6	6	6	6	6	6
6	7	7	7	7	6	6	6	6	6	6	6	6	7	7	7	6	6	7	7	6	6	6	6	6	6	6	6	6	6	7	6	4	4	6	6	6	6	6	6	6
6	6	6	6	6	6	6	6	6	6	6	6	6	6	6	6	6	6	6	6	6	6	6	6	6	6	6	6	6	6	6	6	6	6	6	6	6	6	6	6	6
6	6	6	6	6	6	6	6	6	7	7	7	7	6	6	7	7	7	6	6	6	6	6	6	6	6	6	6	6	6	6	6	6	6	6	6	6	6	6	6	6
7	7	7	7	7	7	5	6	7	6	7	7	7	6	7	6	7	7	7	7	7	7	7	7	7	7	7	7	7	7	4	7	6	6	7	7	7	7	7	7	7
7	7	7	7	7	7	7	6	7	6	7	7	6	6	7	6	6	7	6	7	7	6	6	7	6	7	6	7	6	7	7	6	7	6	7	6	7	6	7	7	6
6	6	7	7	7	7	6	6	6	6	6	7	7	7	6	7	7	7	7	7	6	6	7	7	5	4	5	4	5	5	4	4	4	3	4	4	5	5	5	6	7
7	7	7	7	7	6	6	6	6	6	6	6	6	6	7	5	6	5	5	5	6	6	6	6	6	6	6	6	6	6	6	6	6	6	6	6	6	6	6	6	6
7	4	6	6	7	6	6	7	7	7	7	6	7	6	5	5	5	7	7	7	7	6	7	6	6	6	4	7	5	6	6	5	5	5	6	7	7	7	7	7	7
6	6	6	6	6	6	6	5	5	5	6	6	6	6	6	6	5	6	6	6	6	6	6	6	4	4	6	6	6	6	6	6	6	6	6	6	6	6	7	6	6
6	6	7	6	7	7	7	6	7	6	6	7	6	6	6	6	7	7	7	7	6	6	7	7	7	7	7	7	7	7	7	6	6	6	7	7	7	7	7	6	7
7	7	7	6	7	6	7	5	6	6	5	6	7	6	7	7	7	6	5	6	6	5	6	6	7	6	6	7	7	7	7	4	4	3	5	6	6	6	7	7	7
2	3	2	2	1	2	3	2	2	2	3	3	3	2	3	3	2	2	1	2	2	2	1	2	7	7	6	7	7	5	5	6	6	6	5	6	5	6	7	6	6
4	4	4	4	4	4	4	4	4	3	3	3	3	3	3	4	3	3	3	3	4	3	3	3	5	4	3	4	4	5	4	3	3	3	4	4	4	4	4	5	5
6	5	4	5	6	7	5	7	6	6	4	7	7	6	6	6	5	5	4	6	5	6	6	6	7	6	7	7	7	6	4	5	4	4	5	6	6	5	5	7	7
5	6	6	5	5	5	5	6	5	5	5	5	5	5	5	5	4	4	4	4	5	5	5	5	6	6	6	6	6	6	5	5	5	5	5	5	5	5	6	6	6
3	3	3	3	3	4	4	4	4	4	4	4	4	4	4	4	3	3	3	3	4	4	4	4	4	5	4	4	4	4	3	3	3	3	3	3	3	3	3	4	4
4	3	3	4	4	4	4	5	4	3	4	4	5	5	4	4	4	5	4	3	4	3	4	4	5	4	4	5	4	4	5	4	4	3	5	4	4	4	5	3	5
4	4	4	5	5	5	5	5	5	5	5	5	5	5	5	5	4	4	4	4	5	6	6	6	5	5	5	5	5	5	5	4	4	4	7	6	6	7	7	5	6
6	5	5	4	5	4	3	5	5	4	5	4	5	5	6	5	6	6	4	5	5	5	5	6	6	5	6	4	6	5	6	5	4	4	3	6	5	5	6	4	4
5	5	6	6	5	6	5	6	5	5	5	5	5	6	5	5	4	5	5	6	5	5	6	6	5	6	6	6	5	5	6	6	6	6	6	5	5	6	6	7	7
4	4	4	4	4	4	4	4	4	4	4	4	4	4	4	4	4	4	4	4	5	4	4	4	6	6	6	6	6	6	4	5	5	4	7	6	4	6	7	4	7
6	6	6	6	6	6	6	6	6	6	6	6	6	6	6	6	5	5	5	6	6	6	6	6	6	6	6	7	6	6	7	4	5	5	6	6	5	5	7	7	7
6	6	6	6	6	6	6	6	6	5	5	4	4	5	7	5	6	5	5	5	6	4	5	5	6	6	6	6	6	6	7	6	6	6	7	7	7	7	7	7	7
5	4	4	5	4	5	5	5	5	4	4	4	4	4	4	4	4	5	4	4	4	4	5	4	4	5	4	4	4	4	4	5	5	5	5	5	5	5	5	5	5
6	6	6	6	6	6	6	6	6	6	6	6	6	6	6	6	6	6	6	6	6	6	6	6	6	6	6	6	6	6	6	6	6	6	6	6	6	6	6	6	6
7	7	7	7	7	6	6	6	6	6	6	6	6	5	5	5	5	5	5	5	5	5	5	5	6	6	6	6	6	5	6	6	6	6	5	5	5	5	5	5	5
3	3	4	4	4	4	4	3	3	4	3	4	3	4	4	4	2	2	2	1	4	4	4	3	4	4	5	5	5	5	4	4	4	4	5	5	5	5	6	6	6
5	5	5	5	4	5	5	5	4	5	5	4	3	4	4	4	5	5	4	4	5	4	4	4	4	5	4	5	4	3	5	3	3	3	4	5	4	4	5	4	4
4	5	5	5	5	4	5	5	4	4	3	3	3	5	3	4	4	5	4	4	5	4	4	3	5	5	5	5	5	5	5	5	5	5	5	5	5	5	5	5	5
3	3	4	4	4	4	4	5	4	4	4	3	3	4	3	4	4	4	4	4	5	4	3	4	5	5	4	5	5	5	5	4	4	4	5	5	4	4	5	5	5
5	6	6	6	6	6	6	6	6	5	5	5	5	5	5	4	4	6	6	6	5	5	6	5	5	5	5	5	5	5	4	4	4	3	4	3	4	4	6	6	6
6	6	5	5	5	6	7	7	6	6	6	6	6	6	6	6	6	6	5	6	7	7	7	7	4	4	4	6	6	6	7	7	6	6	6	5	5	6	6	4	7
6	6	6	6	6	5	3	2	4	7	7	5	2	7	3	6	4	7	6	3	7	6	5	7	7	6	6	7	4	7	3	7	5	4	4	6	7	4	4	5	7
5	5	6	5	6	6	5	5	5	4	5	4	5	4	5	4	5	4	5	4	4	6	5	4	6	5	5	6	7	5	5	4	5	5	6	5	6	5	6	5	6
4	6	4	7	5	6	5	4	6	7	5	6	7	6	3	7	4	6	7	5	4	6	7	5	7	4	7	4	7	5	4	6	4	7	5	7	4	6	4	7	5
7	7	7	7	7	5	6	6	7	7	7	7	7	7	7	7	7	7	7	7	7	7	7	7	7	7	7	7	7	7	7	7	7	7	7	7	7	7	7	7	7
7	6	7	7	7	7	7	7	6	6	7	7	7	6	7	6	6	6	6	7	7	7	7	6	6	7	5	6	6	6	6	7	6	7	7	6	7	7	6	6	6
6	6	6	6	6	4	6	4	4	4	4	6	4	6	6	6	6	6	6	6	6	6	6	6	6	6	6	6	6	6	5	6	6	6	6	6	6	6	6	6	6
5	6	6	6	6	6	5	5	6	6	6	6	6	6	6	6	5	6	5	6	6	5	5	6	7	6	6	7	5	6	7	7	7	6	7	6	6	5	7	7	6
7	7	7	7	7	7	7	7	7	7	7	7	7	7	7	7	7	7	7	7	7	7	7	7	7	7	7	7	7	7	7	7	7	7	7	7	7	7	7	7	7
7	7	7	7	7	7	7	7	7	7	7	7	7	7	7	7	6	6	6	6	6	6	6	6	6	6	5	6	6	6	7	4	4	4	5	5	5	4	6	6	6
7	7	7	7	7	7	7	7	7	7	7	7	7	7	7	7	7	7	7	7	7	7	7	7	7	7	7	7	7	7	5	5	5	5	5	5	5	5	7	7	7
6	6	6	6	6	6	6	6	6	6	6	6	6	5	4	5	4	4	5	5	5	5	5	5	6	6	6	6	6	6	6	5	6	6	6	6	6	6	6	4	6
6	6	6	6	7	6	6	3	5	7	6	6	6	6	6	6	5	5	5	5	2	4	4	5	2	6	6	6	6	6	6	4	4	4	6	6	6	3	6	6	7
6	6	6	6	6	6	6	6	6	6	6	6	6	6	6	6	6	6	6	6	6	6	6	6	6	6	6	6	6	6	6	6	6	6	6	6	6	6	6	6	6
5	6	5	7	6	5	6	6	5	7	6	7	6	6	7	5	4	5	4	6	6	6	6	5	5	5	6	7	7	7	5	7	6	5	5	5	5	7	7	7	7
7	5	7	5	7	5	7	6	5	7	5	7	5	6	7	5	4	6	5	5	5	7	6	7	6	4	4	5	6	4	5	7	7	7	5	6	7	7	4	7	5
5	6	4	4	1	4	5	6	7	5	6	7	5	6	7	5	4	6	4	7	5	7	6	5	5	4	6	7	7	7	7	6	7	6	7	4	6	7	5	7	5
6	6	6	6	6	6	6	7	6	6	6	6	6	6	6	6	6	6	6	6	5	5	6	6	6	6	6	7	6	6	6	4	5	4	4	4	4	6	6	4	6
6	6	6	6	6	7	7	7	7	7	7	7	7	7	7	7	7	7	7	7	7	7	7	7	7	6	7	6	7	7	7	6	7	6	7	7	7	7	7	7	7
6	6	5	6	6	6	5	5	6	6	5	6	6	5	4	5	6	5	5	5	5	4	5	4	6	7	6	6	7	7	6	5	5	6	6	6	6	6	6	6	6
6	7	6	7	6	6	7	6	7	6	7	6	7	7	6	7	5	6	7	6	6	7	7	7	6	7	6	7	6	7	7	7	7	7	5	7	6	4	5	4	7
5	7	5	7	6	7	5	6	5	4	7	7	6	5	4	7	4	7	7	5	7	6	6	7	6	7	7	5	7	5	5	7	5	7	7	5	7	5	5	7	6
5	6	5	6	5	6	6	6	6	6	6	6	6	6	6	6	5	5	5	6	6	7	7	7	6	6	6	6	6	6	7	7	5	6	7	6	6	6	6	6	7
5	6	7	5	7	6	5	7	5	7	6	7	6	7	7	7	3	6	4	7	4	7	7	6	6	7	4	7	7	7	4	6	4	7	6	5	7	7	5	7	7
6	6	7	7	7	5	6	5	7	6	6	6	6	6	6	6	6	6	6	6	5	6	6	6	6	6	6	6	6	6	6	6	6	6	6	6	6	6	6	6	6
4	6	6	6	6	6	6	5	6	5	5	5	4	6	6	4	4	4	4	4	5	4	5	6	7	6	5	7	6	6	6	6	5	4	4	6	4	6	6	6	6
6	6	7	7	7	6	6	7	6	5	6	5	6	6	6	6	5	5	5	5	6	6	6	5	7	7	6	7	7	7	7	5	5	5	7	6	6	7	7	7	7
5	5	6	6	6	5	6	6	5	5	6	5	6	6	6	6	5	5	5	5	5	5	5	5	7	7	6	7	6	7	7	5	5	5	7	6	6	7	7	7	7
7	7	7	6	7	7	7	7	7	7	7	7	7	6	6	6	6	6	6	6	6	6	6	6	7	6	7	6	7	6	7	7	7	7	7	7	7	7	7	7	7
5	6	6	6	6	6	6	6	6	6	6	6	6	6	6	6	5	6	5	6	6	5	6	6	6	6	6	6	6	6	6	6	4	4	5	5	5	6	6	6	6
6	7	7	7	7	6	5	5	5	6	6	5	6	5	6	5	7	6	6	7	6	5	5	6	7	6	7	7	7	7	7	6	6	5	6	7	6	6	5	4	7
6	6	6	6	6	6	6	6	6	6	6	6	6	6	6	6	6	6	6	6	6	6	6	6	6	6	6	6	6	6	6	6	6	6	6	6	6	6	6	6	6
6	5	5	6	5	6	6	6	6	6	6	6	6	7	7	7	5	5	5	5	5	5	5	5	6	5	6	6	6	6	6	6	6	6	5	5	5	5	6	6	7
7	7	7	7	7	7	7	7	7	7	7	7	7	7	7	7	5	5	6	7	7	7	7	7	6	5	6	6	6	6	6	6	6	6	7	7	7	7	6	6	6
7	7	7	7	7	7	6	6	7	6	7	7	7	7	7	7	7	7	7	7	7	7	7	7	5	4	5	7	7	6	2	2	4	3	7	4	4	5	7	7	7
7	7	7	7	7	7	7	7	7	7	7	7	7	7	7	7	7	7	7	7	7	7	7	7	6	6	6	6	6	6	6	6	6	6	5	5	5	5	6	6	6
6	5	7	5	6	5	5	5	6	5	5	5	6	5	5	5	5	6	5	5	4	5	4	6	5	6	5	6	6	5	5	6	5	6	5	6	5	5	4	3	4
6	4	4	6	6	6	6	6	6	6	6	5	6	6	4	5	6	5	6	5	4	5	5	5	6	4	4	5	6	5	3	5	4	5	4	5	4	4	6	5	4
6	6	7	7	7	6	6	6	6	6	6	6	6	6	6	6	5	7	7	7	7	7	7	7	7	6	6	6	6	6	6	6	6	6	6	6	6	6	7	7	7
7	7	7	7	7	7	7	7	7	7	7	7	7	7	7	7	7	7	7	7	7	7	7	7	7	7	7	7	7	7	4	5	5	5	4	4	4	4	6	4	7
6	6	6	6	6	7	6	6	6	6	7	7	7	7	6	6	6	6	6	6	6	5	6	6	6	5	5	7	6	6	6	6	6	6	6	6	6	6	6	6	6
7	7	7	7	7	7	7	7	7	7	7	7	7	7	7	7	7	7	7	7	7	6	7	6	7	7	7	7	7	7	6	6	5	5	6	6	6	6	6	6	6
7	7	7	7	7	7	7	7	7	7	7	7	7	7	7	7	7	7	7	7	7	7	7	7	7	7	7	7	7	7	7	7	7	7	7	7	7	7	7	7	7
6	5	7	7	7	6	5	5	6	5	6	6	5	6	6	5	5	6	5	6	6	5	5	6	5	5	5	5	6	5	6	6	6	6	6	6	6	6	6	6	6
6	6	6	6	6	6	6	6	6	6	6	6	6	6	6	6	6	6	6	6	6	6	6	6	6	6	6	6	6	6	6	6	6	6	6	6	6	4	6	6	6
6	6	6	6	6	5	6	6	6	6	6	6	6	6	6	5	5	4	4	5	5	4	5	6	6	6	5	5	6	6	5	6	5	5	6	6	6	6	6	6	6
6	6	6	6	6	6	6	6	6	6	6	6	6	6	6	6	6	6	6	6	6	6	6	6	6	6	6	6	6	6	6	6	6	6	6	6	6	6	5	6	6
6	6	7	7	7	7	7	6	6	6	7	7	7	7	7	7	6	6	6	6	5	5	5	6	5	5	5	6	5	5	6	5	5	5	5	5	5	5	7	5	6
6	6	6	6	6	6	6	6	5	5	5	5	5	5	3	3	4	4	4	4	6	6	5	5	6	5	5	6	6	6	6	6	6	6	6	6	6	6	5	5	5
6	6	6	6	6	6	6	6	6	6	6	6	6	6	6	6	6	6	6	6	6	6	6	6	6	6	6	6	6	6	6	6	6	6	6	6	6	6	6	6	6
7	7	7	7	7	5	5	5	5	5	5	5	5	7	7	7	7	7	7	7	7	7	7	7	7	7	7	7	7	7	7	7	7	7	7	7	7	7	7	7	7
6	6	6	6	6	6	6	6	6	5	6	6	6	6	6	6	5	5	5	5	6	5	6	6	6	6	5	6	6	6	6	5	5	5	6	6	6	6	6	6	6
5	5	5	5	5	6	6	6	6	5	6	5	6	5	6	6	5	6	6	6	5	6	7	7	5	5	5	6	6	6	6	6	6	6	6	6	6	6	5	5	5
7	7	7	7	7	7	7	7	7	7	7	7	7	7	7	7	7	7	7	7	7	7	7	7	7	7	7	7	7	7	7	7	7	7	7	7	7	7	7	7	7
7	7	7	7	7	7	7	7	7	7	7	7	7	6	7	7	5	6	6	6	6	6	7	7	6	6	6	6	6	7	6	6	6	5	6	6	6	5	6	6	6
6	6	6	6	6	6	6	6	6	6	6	6	6	6	6	6	6	6	6	6	6	6	6	6	6	6	6	6	6	6	6	6	6	6	6	6	6	6	6	6	6
6	6	6	6	6	6	6	6	6	6	6	5	5	6	6	6	6	6	6	6	5	5	6	6	5	6	6	6	6	6	6	6	6	6	6	6	6	6	6	5	6
5	4	4	6	5	6	6	5	6	6	5	5	6	5	6	5	4	4	5	4	3	5	5	4	6	5	5	5	5	5	4	4	6	5	5	5	4	4	5	3	5
7	7	7	7	7	7	7	7	7	7	7	7	7	6	7	6	6	6	6	6	6	6	6	6	6	6	6	6	6	6	7	7	6	6	6	6	6	6	6	6	6
6	6	6	6	6	6	6	6	6	6	6	6	6	6	5	5	6	6	5	5	5	4	6	6	7	6	6	6	6	6	6	6	5	5	6	6	5	5	6	4	6
6	6	6	5	5	6	6	6	6	6	6	6	6	5	5	5	6	6	6	6	5	5	5	5	6	6	6	6	6	6	6	5	5	5	6	6	6	6	6	4	7
7	6	6	7	6	6	5	5	5	6	7	7	7	7	7	6	6	7	7	7	7	6	7	6	6	6	6	7	6	6	5	5	6	5	7	6	6	7	5	6	6
7	6	6	6	6	7	6	6	6	6	6	6	6	7	7	7	6	6	6	6	7	7	7	7	6	7	7	7	7	7	7	7	7	7	6	6	7	7	7	7	7
6	5	6	7	7	7	7	6	6	6	7	7	7	7	7	7	7	7	7	7	7	7	7	7	7	7	5	6	7	6	6	6	7	6	6	7	6	6	7	7	7
6	5	6	7	7	7	7	6	6	6	7	7	7	7	7	7	7	7	7	7	7	7	7	7	7	7	5	6	7	6	6	6	7	6	6	7	6	6	7	7	7
7	7	7	7	7	6	6	6	6	6	6	6	6	7	7	4	7	7	7	7	6	6	4	6	7	7	7	7	7	7	7	7	7	7	6	6	6	6	5	7	7
7	7	7	7	7	7	7	7	7	7	7	7	7	7	7	7	7	7	7	7	7	7	7	7	7	7	7	7	7	7	7	7	7	7	7	7	7	7	6	6	6
7	7	7	7	7	7	7	7	7	7	7	7	7	7	7	7	7	7	7	7	7	7	7	7	7	7	7	7	7	7	7	4	6	6	6	6	6	6	6	6	6
6	5	6	6	6	6	6	6	6	6	6	6	6	6	6	6	6	6	6	6	6	6	6	6	6	6	6	6	6	6	4	4	4	4	4	4	4	4	4	4	4
7	7	7	7	7	7	7	7	7	7	7	7	7	7	7	7	7	7	7	7	7	7	7	7	7	7	7	7	7	7	7	7	7	7	7	7	7	7	7	7	7
6	6	6	6	6	6	6	6	6	6	6	6	6	6	6	6	6	6	6	6	6	6	6	6	5	5	5	5	5	5	5	5	5	5	5	5	5	5	5	5	5
6	6	6	6	6	6	6	6	7	7	7	6	6	6	6	6	6	6	7	6	7	7	5	6	7	6	7	7	7	7	7	7	7	7	6	6	6	6	6	7	7
6	6	6	6	6	6	6	7	7	6	6	7	6	6	6	7	6	7	7	7	6	6	6	6	7	7	7	7	7	7	7	6	7	6	6	6	6	6	7	6	6
7	6	6	6	6	7	7	7	6	7	7	7	7	6	6	6	7	7	6	6	6	6	6	6	6	6	7	6	6	6	7	7	7	7	7	7	7	7	6	6	6
6	6	7	7	7	6	6	6	6	6	6	6	6	6	6	6	7	6	6	6	6	6	6	6	6	6	6	6	6	6	7	6	6	6	7	7	7	7	6	6	6
7	7	7	7	7	6	6	6	6	7	7	7	7	6	6	6	6	6	6	6	6	6	6	6	7	7	7	7	7	7	7	7	7	7	6	6	6	6	6	6	6
6	6	7	7	6	7	7	7	7	7	7	7	7	6	6	6	7	7	7	7	6	6	6	7	7	7	7	6	7	7	7	7	7	7	6	6	6	6	6	6	6
7	7	7	7	7	7	7	7	7	7	7	7	7	6	6	6	6	6	6	6	6	6	6	6	6	6	6	6	6	6	6	6	6	6	6	6	6	6	6	6	6
6	7	6	6	6	7	7	7	7	7	7	7	7	6	6	6	7	7	7	7	7	7	7	7	7	6	6	6	6	6	6	6	6	6	6	6	6	6	4	6	6
7	7	7	7	7	6	7	7	7	7	7	7	7	6	6	6	7	7	7	7	6	6	6	6	7	7	7	6	7	7	7	7	7	7	7	7	7	7	6	6	6
7	7	7	7	7	7	7	7	7	7	7	7	7	6	6	6	7	7	7	7	7	7	7	7	7	7	7	7	7	7	7	7	7	7	7	7	7	7	6	6	6
7	7	7	7	7	6	6	7	7	7	7	7	7	7	7	7	6	6	6	6	6	6	6	6	6	6	7	7	7	7	6	6	6	6	6	6	6	6	4	4	4
7	7	7	7	7	6	6	6	6	6	6	6	6	6	6	6	6	6	6	6	6	6	6	6	6	6	6	6	6	6	7	7	7	7	6	6	6	6	6	6	6
6	6	6	6	6	6	6	6	6	6	6	6	6	6	6	6	6	6	6	6	6	6	6	6	6	6	6	6	6	6	6	6	6	6	6	6	6	6	6	6	6
6	6	6	6	6	6	6	6	6	6	6	6	6	6	6	6	6	6	6	6	6	6	6	6	6	6	6	6	6	6	5	5	5	5	5	5	5	5	5	5	5
6	7	7	7	6	6	6	5	6	5	7	7	6	6	6	7	5	7	5	6	7	6	4	6	4	5	4	7	7	7	6	6	5	4	1	5	6	5	6	6	7
7	7	7	7	7	7	7	7	7	7	7	7	7	7	5	7	6	5	5	6	7	7	7	7	6	7	7	7	7	7	7	6	6	6	7	7	7	7	7	7	7
6	6	6	6	6	6	6	6	6	6	6	6	6	6	6	6	5	5	6	6	6	6	6	6	6	6	6	6	6	6	6	6	4	4	5	5	5	5	7	7	7
5	5	6	5	6	6	5	5	6	5	6	6	6	5	6	6	5	5	5	6	5	6	6	5	6	6	5	5	5	6	4	5	5	5	5	4	4	5	4	5	5
6	6	6	6	6	6	6	6	6	6	6	6	6	6	6	6	6	6	6	6	6	6	6	6	6	6	5	7	6	6	6	4	5	5	6	6	6	6	6	6	6
6	6	6	6	6	7	7	7	6	6	6	6	6	5	5	5	5	5	4	5	5	5	5	5	5	5	5	5	5	4	7	7	7	7	7	7	7	7	6	6	6
6	6	6	6	6	6	6	6	6	6	6	6	6	6	6	6	6	6	6	6	6	6	6	6	6	6	6	6	6	6	6	6	6	6	6	6	6	6	6	6	6
6	6	6	6	6	6	6	6	6	6	6	6	6	6	6	6	6	6	6	6	6	6	6	6	6	6	6	6	6	6	6	6	6	6	6	6	6	6	6	6	6
6	6	6	6	6	6	6	6	6	6	6	6	6	6	6	6	6	6	6	6	6	6	6	6	6	6	6	6	6	6	6	6	6	6	6	6	6	6	6	6	6
7	6	6	6	7	5	5	5	6	6	5	6	6	5	5	5	6	6	6	6	6	7	7	6	6	5	6	6	7	7	4	5	5	5	5	6	6	6	6	7	7
7	7	7	7	7	7	6	7	7	7	7	7	7	7	7	7	6	7	6	7	6	7	7	6	7	7	7	6	6	6	7	6	7	7	6	6	7	6	6	6	6
7	7	7	7	7	7	7	7	7	7	7	7	7	7	7	7	7	7	7	7	7	7	7	7	7	7	7	7	7	7	6	5	6	6	7	7	7	7	7	7	7
7	7	7	7	7	7	7	7	7	7	7	7	7	7	7	7	7	7	7	7	7	7	7	7	7	7	7	7	7	7	6	5	6	6	7	7	7	7	7	7	7
5	5	4	5	5	5	4	5	6	5	6	4	4	5	5	6	5	4	4	5	5	6	5	5	5	6	4	4	5	5	5	5	6	5	5	4	5	5	5	4	5
6	6	6	6	6	6	5	7	5	6	6	6	5	6	7	5	6	6	6	7	6	6	6	5	6	6	6	6	6	6	6	7	6	6	6	6	6	6	6	6	6
5	6	5	4	5	5	5	6	6	5	5	5	6	5	6	6	6	6	6	5	5	5	5	6	5	6	7	6	5	4	4	5	6	7	4	5	4	6	5	5	4
4	5	4	5	4	4	5	5	4	5	4	5	4	3	3	3	5	5	5	5	5	4	4	4	5	5	5	5	5	5	6	5	6	5	6	5	5	5	4	4	4
5	4	5	6	5	4	6	5	5	6	5	4	3	4	6	6	5	5	4	5	5	5	5	6	4	5	4	5	5	5	5	5	5	5	5	4	6	5	5	5	5
6	6	6	6	6	6	6	6	6	6	6	6	6	6	6	6	6	6	6	6	6	6	6	6	6	6	6	6	6	6	6	6	6	6	6	6	6	6	6	6	6
6	7	7	7	7	6	6	6	6	6	6	7	7	7	6	6	6	6	5	7	6	6	6	6	6	6	6	6	6	6	6	6	6	5	6	6	6	6	2	5	6
6	7	7	7	7	6	6	6	6	6	6	7	7	7	6	6	6	6	5	7	6	6	6	6	6	6	5	6	6	5	6	6	6	5	6	6	6	6	2	5	6
7	7	7	7	7	7	7	7	7	7	6	6	7	7	7	7	6	7	7	6	6	7	6	7	7	7	7	7	6	7	7	7	7	7	6	6	6	7	6	7	7
7	7	7	7	7	7	7	7	7	7	7	7	7	7	7	7	6	6	7	7	7	7	7	7	7	7	7	7	7	7	7	7	7	7	6	6	6	6	7	7	7
5	5	6	5	6	5	6	5	6	5	6	5	6	4	5	7	5	6	7	6	6	6	6	6	6	7	7	6	6	7	7	7	7	7	7	7	7	7	7	7	7
7	6	7	7	6	6	7	7	7	7	7	6	7	7	7	7	7	7	6	7	7	6	7	7	6	7	6	7	6	7	6	7	6	6	7	7	7	6	7	7	7
6	6	6	6	6	6	6	5	6	6	6	6	7	5	6	6	6	6	6	7	6	6	7	7	5	6	6	7	6	5	5	6	6	6	6	6	6	6	6	6	7
7	7	7	7	7	7	7	7	7	7	7	7	7	7	7	7	7	7	7	7	7	7	7	7	7	7	7	7	7	7	7	7	7	7	7	7	7	7	7	7	7
7	7	7	7	7	7	7	7	7	7	7	7	7	7	7	7	7	7	7	7	7	6	7	7	7	7	7	7	5	5	4	4	4	4	4	4	6	7	7	7	7
6	4	6	6	6	5	5	4	6	6	6	6	5	5	7	5	5	6	5	6	5	6	5	5	6	5	6	6	6	6	5	6	5	7	6	6	5	6	5	4	7
6	5	6	6	5	6	6	6	6	6	6	6	6	6	6	6	5	6	6	6	6	6	6	6	6	6	6	6	6	6	6	6	6	6	6	6	6	6	6	6	6
7	7	6	6	5	6	6	6	6	6	7	7	6	5	7	6	6	6	7	7	6	5	7	6	6	7	7	7	7	6	6	6	6	6	7	7	6	7	6	5	5
7	7	7	7	7	7	7	7	7	7	7	7	7	7	7	7	5	7	5	6	7	7	7	7	7	7	7	7	7	7	7	7	7	7	6	6	7	7	7	5	7
7	5	6	6	5	6	7	5	7	7	6	6	7	6	7	6	6	5	7	7	7	6	6	7	6	7	6	6	6	6	6	6	7	7	7	6	7	6	7	6	6
6	5	5	5	6	5	5	6	5	4	5	6	6	5	4	5	6	5	5	6	5	5	5	6	5	5	6	6	5	4	5	5	4	5	5	4	6	5	6	5	6
6	7	6	6	7	6	7	7	6	6	7	7	7	7	7	7	7	6	7	7	7	6	6	6	6	7	7	6	7	7	6	7	6	6	7	6	6	6	6	6	6
7	6	6	6	6	6	6	6	6	5	6	6	6	6	6	6	5	6	6	6	6	5	6	6	7	6	7	7	6	6	6	7	6	6	7	6	6	7	7	7	7
4	4	4	3	3	3	3	3	4	4	4	4	4	4	4	4	3	3	4	3	4	4	4	4	4	4	4	4	4	4	4	4	4	4	4	4	4	4	4	4	4
7	7	6	6	7	7	7	6	7	7	7	7	7	6	7	7	6	6	6	7	7	7	7	7	6	7	7	7	6	6	6	4	4	4	7	6	6	7	7	6	7
5	5	6	5	6	6	6	6	6	6	5	5	5	6	5	5	4	6	6	5	6	5	5	6	6	6	6	6	5	5	5	5	5	5	5	5	5	5	5	5	2
5	5	6	6	6	5	6	6	5	5	5	6	6	5	7	6	5	6	6	6	7	7	7	7	5	5	3	7	5	5	3	5	5	5	7	4	5	5	5	5	7
6	5	7	5	7	6	6	7	5	5	5	7	7	7	6	5	7	7	6	7	7	7	6	6	7	7	7	7	6	7	6	6	7	7	7	7	7	4	7	7	6
6	6	6	6	6	7	6	6	7	6	6	6	7	7	7	6	6	6	6	6	6	6	6	6	6	6	6	6	6	6	6	6	6	6	6	6	6	6	6	6	6
6	6	6	6	6	5	5	5	5	5	5	5	5	6	6	6	6	6	6	6	5	5	5	6	6	6	6	6	6	6	6	5	5	6	6	5	5	6	5	5	6
6	6	5	6	6	6	6	6	6	6	6	6	6	6	6	6	6	6	6	6	6	6	6	6	6	6	6	6	6	6	7	6	6	6	6	6	6	6	6	6	6
6	7	7	7	7	7	7	7	7	7	7	7	7	6	6	7	6	6	7	7	6	6	6	6	6	6	6	6	6	6	6	6	6	6	6	6	7	7	5	5	4
6	6	6	6	6	6	5	6	6	5	6	6	6	6	5	6	5	5	6	5	6	5	6	6	6	5	6	6	5	6	6	6	6	5	6	6	6	5	6	6	6
6	6	7	7	7	7	7	7	7	6	7	7	7	7	7	7	7	6	7	7	7	7	7	7	7	7	7	7	7	7	7	7	7	7	7	7	7	7	7	7	7
6	6	6	6	6	6	6	5	5	6	6	6	6	6	5	5	5	5	5	6	6	6	6	6	6	6	6	6	6	6	6	4	4	4	6	6	6	5	6	5	5
6	6	6	6	6	6	6	6	6	6	5	6	5	6	5	6	5	5	5	6	6	6	6	6	6	6	3	6	3	3	5	4	4	4	6	4	4	4	6	6	6
6	6	6	6	6	6	6	6	6	6	6	6	6	6	6	6	6	7	6	5	6	5	6	6	7	7	6	6	6	6	7	7	7	6	6	6	7	7	7	6	7
5	5	6	5	5	5	6	6	5	6	6	6	5	5	6	5	5	5	6	5	6	6	5	5	5	5	5	6	6	6	5	5	5	5	5	5	6	6	6	6	5
4	5	6	7	7	6	5	6	7	5	6	4	5	7	6	5	5	6	5	5	5	6	5	4	7	6	5	6	5	4	7	5	6	5	5	6	5	5	6	6	7
7	7	7	7	7	6	7	6	6	6	6	7	6	7	7	7	6	6	6	6	7	7	7	6	6	5	6	6	6	6	6	5	5	5	5	5	5	6	7	7	7
6	5	6	6	6	5	5	5	5	6	6	6	7	6	7	6	5	6	4	5	5	5	5	6	5	5	4	5	6	6	6	6	5	5	6	6	6	6	4	4	6
7	6	6	7	7	7	6	7	6	6	6	7	6	6	7	7	7	5	5	6	7	6	6	6	7	7	7	7	7	7	7	6	6	7	7	7	7	7	7	7	7
6	6	6	6	6	5	6	6	5	5	6	5	5	5	5	4	4	4	5	5	5	5	5	5	6	6	6	6	6	6	6	6	6	6	6	6	6	6	6	6	7
7	7	7	7	7	7	7	7	7	7	7	6	7	7	7	7	6	7	5	6	6	6	6	5	7	6	5	7	7	7	7	6	4	4	7	7	5	7	7	7	7
6	6	6	6	6	6	6	6	6	6	6	6	6	6	6	6	4	6	4	6	6	6	6	6	6	6	6	7	6	6	5	6	6	4	5	6	6	6	6	6	7
7	7	7	7	7	7	7	7	7	7	7	7	7	7	7	7	7	7	7	7	7	7	7	7	7	7	7	7	7	7	7	7	7	7	7	7	7	7	7	7	7
4	4	3	5	4	4	5	5	4	4	5	5	5	5	5	4	4	4	4	5	4	5	5	5	6	6	7	7	7	7	5	5	5	5	5	5	5	5	5	6	5
4	6	7	7	6	7	7	7	6	6	6	6	6	7	7	7	7	7	7	7	7	7	6	6	7	7	7	7	7	7	7	6	7	6	7	7	7	5	7	7	7
5	5	5	5	5	1	1	2	2	2	2	2	1	2	4	2	4	4	4	4	3	2	2	2	5	5	5	5	5	5	6	6	6	6	5	5	5	5	4	4	4
6	6	7	7	7	6	6	6	6	6	6	6	5	6	6	5	6	6	6	6	5	5	6	6	6	6	6	6	6	6	7	7	7	7	7	7	7	7	7	7	7
6	5	5	5	6	4	5	5	5	4	5	6	6	5	5	5	6	4	5	5	4	5	5	5	7	6	6	7	7	7	7	1	2	6	7	6	6	5	7	6	7
5	5	5	4	5	5	5	5	4	4	4	4	4	4	4	5	4	4	4	4	5	5	5	5	7	6	6	7	6	7	7	5	5	5	4	5	5	6	6	6	7
7	7	7	7	7	7	7	7	7	7	7	7	7	7	7	7	7	7	7	7	7	7	7	7	5	5	4	7	5	5	7	6	4	5	6	6	6	6	6	6	6
7	7	7	7	7	7	7	7	7	7	7	7	7	7	7	7	7	7	7	7	7	7	7	7	7	7	7	7	7	7	7	7	7	7	7	7	7	7	7	7	7
7	7	7	7	7	7	7	6	7	7	7	7	7	6	6	6	7	7	6	6	7	7	6	6	6	6	6	6	6	6	7	7	6	6	6	6	6	6	7	6	7
7	7	7	7	7	5	4	3	3	4	7	5	6	7	7	7	5	4	5	4	5	6	5	5	5	4	5	4	7	7	7	7	5	6	6	5	7	7	7	6	7
7	7	7	7	7	7	7	7	7	7	7	7	7	7	7	7	6	6	6	7	7	7	7	7	7	6	7	7	7	7	7	7	4	4	7	7	7	7	7	7	7
6	6	7	6	6	5	6	6	6	7	5	6	6	6	6	5	5	5	6	7	6	6	5	7	6	6	7	7	7	7	7	7	7	6	7	6	6	7	7	7	7
7	6	7	6	6	6	5	5	4	5	5	5	6	5	4	5	4	4	4	5	5	5	5	6	7	7	7	7	7	5	6	6	5	5	5	5	5	6	5	5	7
6	6	6	6	6	6	6	7	6	6	6	6	6	6	6	6	6	6	6	7	5	5	5	5	6	6	6	7	6	6	6	5	5	5	6	6	6	6	7	6	7
6	6	6	6	7	6	6	5	7	6	6	6	6	5	5	5	5	5	6	6	7	6	6	6	6	6	6	6	7	7	7	7	6	5	5	7	6	7	6	6	6
6	6	6	6	6	6	6	4	6	6	6	7	6	6	7	6	2	5	5	6	6	6	6	6	6	6	6	6	6	6	7	6	6	6	7	7	7	5	6	7	7
7	7	5	5	6	5	5	6	5	4	3	5	3	5	3	1	4	4	2	5	5	4	6	5	5	5	7	7	7	7	7	4	3	3	6	6	6	4	7	7	7
4	4	5	4	4	4	4	5	4	3	3	4	1	3	5	3	2	4	4	4	4	6	4	4	7	6	6	7	7	7	6	5	6	6	6	6	6	6	7	7	7
4	4	5	5	5	5	4	4	4	4	4	4	4	4	3	4	4	4	4	4	4	3	3	3	7	6	6	6	6	7	6	5	5	5	5	5	4	4	6	5	6
7	7	7	7	7	6	6	7	6	6	6	6	6	6	6	7	5	6	5	6	6	5	6	6	6	6	6	6	7	7	6	6	5	5	6	6	6	6	6	7	7
6	6	6	6	6	6	6	7	6	6	7	7	6	7	7	7	6	6	6	6	6	5	5	6	7	7	5	6	6	6	7	5	5	5	6	6	6	6	6	7	7
6	6	6	6	6	6	6	6	6	6	6	6	6	6	6	6	6	6	6	6	6	6	7	6	6	6	6	6	6	6	6	6	6	6	6	6	6	6	6	6	6
7	5	7	7	5	6	6	6	5	6	6	5	5	6	6	6	6	6	6	6	5	6	5	6	6	6	6	6	6	6	7	7	7	7	6	6	6	6	6	6	6
6	6	6	6	6	6	6	6	6	6	6	6	6	6	6	6	5	5	5	5	6	5	6	6	6	6	7	7	6	6	6	6	6	6	6	7	7	7	6	6	6
7	7	7	7	7	7	5	6	7	6	7	7	7	6	7	6	7	7	7	7	7	7	7	7	7	7	7	7	7	7	4	7	6	6	7	7	7	7	7	7	7
7	7	7	7	7	7	7	6	7	6	7	7	6	6	7	6	6	7	6	7	7	6	6	7	6	7	6	7	6	7	7	6	7	6	7	6	7	6	7	7	6
6	6	7	7	7	7	6	6	6	6	6	7	7	7	6	7	7	7	7	7	6	6	7	7	5	4	5	4	5	5	4	4	4	3	4	4	5	5	5	6	7
5	5	6	5	6	6	6	6	6	6	5	5	5	6	5	5	4	6	6	5	6	5	5	6	6	6	6	6	5	5	5	5	5	5	5	5	5	5	5	5	2
5	5	6	6	6	5	6	6	5	5	5	6	6	5	7	6	5	6	6	6	7	7	7	7	5	5	3	7	5	5	3	5	5	5	7	4	5	5	5	5	7
6	5	7	5	7	6	6	7	5	5	5	7	7	7	6	5	7	7	6	7	7	7	6	6	7	7	7	7	6	7	6	6	7	7	7	7	7	4	7	7	6
7	7	7	6	7	6	6	6	6	6	6	6	6	6	6	6	6	6	6	6	7	7	7	7	6	6	6	6	6	6	7	6	6	6	6	6	6	6	6	6	6
6	7	7	7	7	6	6	6	6	6	6	6	6	7	7	7	6	6	7	7	6	6	6	6	6	6	6	6	6	6	7	6	4	4	6	6	6	6	6	6	6
6	6	6	6	6	6	6	6	6	6	6	6	6	6	6	6	6	6	6	6	6	6	6	6	6	6	6	6	6	6	6	6	6	6	6	6	6	6	6	6	6
7	5	7	5	7	5	7	6	5	7	5	7	5	6	7	5	4	6	5	5	5	7	6	7	6	4	4	5	6	4	5	7	7	7	5	6	7	7	4	7	5
5	6	4	4	1	4	5	6	7	5	6	7	5	6	7	5	4	6	4	7	5	7	6	5	5	4	6	7	7	7	7	6	7	6	7	4	6	7	5	7	5
6	6	6	6	6	6	6	7	6	6	6	6	6	6	6	6	6	6	6	6	4	5	6	6	6	6	6	7	6	6	6	4	5	4	4	4	4	6	6	4	6
6	6	6	6	6	7	7	7	7	7	7	7	7	7	7	7	7	7	7	7	7	7	7	7	7	6	7	6	7	7	7	6	7	6	7	7	7	7	7	7	7
7	7	7	7	7	7	7	7	7	7	7	7	7	7	7	7	7	7	7	7	7	7	7	7	7	7	7	7	7	7	7	7	7	7	7	7	7	7	7	7	7
7	7	7	7	7	7	7	7	7	7	7	7	7	7	7	7	7	7	7	7	7	6	7	7	7	7	7	7	5	5	4	4	4	4	4	4	6	7	7	7	7
6	4	6	6	6	5	5	4	6	6	6	6	5	5	7	5	5	6	5	6	5	6	5	5	6	5	6	6	6	6	5	6	5	7	6	6	5	6	5	4	7
6	5	6	6	5	6	6	6	6	6	6	6	6	6	6	6	5	6	6	6	6	6	6	6	6	6	6	6	6	6	6	6	6	6	6	6	6	6	6	6	6
7	7	7	7	7	5	4	3	3	4	7	5	6	7	7	7	5	4	5	4	5	6	5	5	5	4	5	4	7	7	7	7	5	6	6	5	7	7	7	6	7
7	7	7	7	7	7	7	7	7	7	7	7	7	7	7	7	6	6	6	7	7	7	7	7	7	6	7	7	7	7	7	7	4	4	7	7	7	7	7	7	7
6	6	7	6	6	5	6	6	6	7	5	6	6	6	6	5	5	5	6	7	6	6	5	7	6	6	7	7	7	7	7	7	7	6	7	6	6	7	7	7	7
7	6	7	6	6	6	5	5	4	5	5	5	6	5	4	5	4	4	4	5	5	5	5	6	7	7	7	7	7	5	6	6	5	5	5	5	5	6	5	5	7
5	6	6	6	6	6	6	6	6	5	5	5	5	5	5	4	4	6	6	6	5	5	6	5	5	5	5	5	5	5	4	4	4	3	4	3	4	4	6	6	6
6	6	5	5	5	6	7	7	6	6	6	6	6	6	6	6	6	6	5	6	7	7	7	7	4	4	4	6	6	6	7	7	6	6	6	5	5	6	6	4	7
6	6	6	6	6	5	3	2	4	7	7	5	2	7	3	6	4	7	6	3	7	6	5	7	7	6	6	7	4	7	3	7	5	4	4	6	7	4	4	5	7
7	7	7	7	7	5	5	5	5	5	5	5	5	7	7	7	7	7	7	7	7	7	7	7	7	7	7	7	7	7	7	7	7	7	7	7	7	7	7	7	7
6	6	6	6	6	6	6	6	6	5	6	6	6	6	6	6	5	5	5	5	6	5	6	6	6	6	5	6	6	6	6	5	5	5	6	6	6	6	6	6	6
6	6	6	6	7	6	6	5	7	6	6	6	6	5	5	5	5	5	6	6	7	6	6	6	6	6	6	6	7	7	7	7	6	5	5	7	6	7	6	6	6
6	6	6	6	6	6	6	4	6	6	6	7	6	6	7	6	2	5	5	6	6	6	6	6	6	6	6	6	6	6	7	6	6	6	7	7	7	5	6	7	7
7	7	7	7	7	7	7	7	7	7	7	7	7	6	7	7	5	6	6	6	6	6	7	7	6	6	6	6	6	7	6	6	6	5	6	6	6	5	6	6	6
6	6	6	6	6	6	6	6	6	6	6	6	6	6	6	6	6	6	6	6	6	6	6	6	6	6	6	6	6	6	6	6	6	6	6	6	6	6	6	6	6
6	6	6	6	6	6	6	6	6	6	6	5	5	6	6	6	6	6	6	6	5	5	6	6	5	6	6	6	6	6	6	6	6	6	6	6	6	6	6	5	6
5	4	4	6	5	6	6	5	6	6	5	5	6	5	6	5	4	4	5	4	3	5	5	4	6	5	5	5	5	5	4	4	6	5	5	5	4	4	5	3	5
7	7	7	7	7	7	7	7	7	7	7	7	7	6	7	6	6	6	6	6	6	6	6	6	6	6	6	6	6	6	7	7	6	6	6	6	6	6	6	6	6
6	6	6	6	6	6	6	6	6	6	6	6	6	6	5	5	6	6	5	5	5	4	6	6	7	6	6	6	6	6	6	6	5	5	6	6	5	5	6	4	6
6	6	6	5	5	6	6	6	6	6	6	6	6	5	5	5	6	6	6	6	5	5	5	5	6	6	6	6	6	6	6	5	5	5	6	6	6	6	6	4	7
7	6	6	7	6	6	5	5	5	6	7	7	7	7	7	6	6	7	7	7	7	6	7	6	6	6	6	7	6	6	5	5	6	5	7	6	6	7	5	6	6
7	6	6	6	6	7	6	6	6	6	6	6	6	7	7	7	6	6	6	6	7	7	7	7	6	7	7	7	7	7	7	7	7	7	6	6	7	7	7	7	7
6	5	6	7	7	7	7	6	6	6	7	7	7	7	7	7	7	7	7	7	7	7	7	7	7	7	5	6	7	6	6	6	7	6	6	7	6	6	7	7	7
6	5	6	7	7	7	7	6	6	6	7	7	7	7	7	7	7	7	7	7	7	7	7	7	7	7	5	6	7	6	6	6	7	6	6	7	6	6	7	7	7
6	6	6	6	6	6	6	6	6	6	6	6	6	6	6	6	4	6	4	6	6	6	6	6	6	6	6	7	6	6	5	6	6	4	5	6	6	6	6	6	7
7	7	7	7	7	7	7	7	7	7	7	7	7	7	7	7	7	7	7	7	7	7	7	7	7	7	7	7	7	7	7	7	7	7	7	7	7	7	7	7	7
4	4	3	5	4	4	5	5	4	4	5	5	5	5	5	4	4	4	4	5	4	5	5	5	6	6	7	7	7	7	5	5	5	5	5	5	5	5	5	6	5
4	6	7	7	6	7	7	7	6	6	6	6	6	7	7	7	7	7	7	7	7	7	6	6	7	7	7	7	7	7	7	6	7	6	7	7	7	5	7	7	7
5	5	5	5	5	1	1	2	2	2	2	2	1	2	4	2	4	4	4	4	3	2	2	2	5	5	5	5	5	5	6	6	6	6	5	5	5	5	4	4	4
6	6	7	7	7	6	6	6	6	6	6	6	5	6	6	5	6	6	6	6	5	5	6	6	6	6	6	6	6	6	7	7	7	7	7	7	7	7	7	7	7
6	6	6	6	6	6	6	5	5	5	6	6	6	6	6	6	5	6	6	6	6	6	6	6	4	4	6	6	6	6	6	6	6	6	6	6	6	6	7	6	6
6	6	7	6	7	7	7	6	7	6	6	7	6	6	6	6	7	7	7	7	6	6	7	7	7	7	7	7	7	7	7	6	6	6	7	7	7	7	7	6	7
7	7	7	6	7	6	7	5	6	6	5	6	7	6	7	7	7	6	5	6	6	5	6	6	7	6	6	7	7	7	7	4	4	3	5	6	6	6	7	7	7
2	3	2	2	1	2	3	2	2	2	3	3	3	2	3	3	2	2	1	2	2	2	1	2	7	7	6	7	7	5	5	6	6	6	5	6	5	6	7	6	6
4	4	4	4	4	4	4	4	4	3	3	3	3	3	3	4	3	3	3	3	4	3	3	3	5	4	3	4	4	5	4	3	3	3	4	4	4	4	4	5	5
6	5	4	5	6	7	5	7	6	6	4	7	7	6	6	6	5	5	4	6	5	6	6	6	7	6	7	7	7	6	4	5	4	4	5	6	6	5	5	7	7
5	6	6	5	5	5	5	6	5	5	5	5	5	5	5	5	4	4	4	4	5	5	5	5	6	6	6	6	6	6	5	5	5	5	5	5	5	5	6	6	6
3	3	3	3	3	4	4	4	4	4	4	4	4	4	4	4	3	3	3	3	4	4	4	4	4	5	4	4	4	4	3	3	3	3	3	3	3	3	3	4	4
4	3	3	4	4	4	4	5	4	3	4	4	5	5	4	4	4	5	4	3	4	3	4	4	5	4	4	5	4	4	5	4	4	3	5	4	4	4	5	3	5
6	6	6	6	6	7	7	7	7	7	7	7	7	7	7	7	7	7	7	7	7	7	7	7	7	6	7	6	7	7	7	6	7	6	7	7	7	7	7	7	7
7	7	7	7	7	7	7	7	7	7	7	7	7	7	7	7	7	7	7	7	7	7	7	7	7	7	7	7	7	7	7	7	7	7	7	7	7	7	7	7	7
7	7	7	7	7	7	7	7	7	7	7	7	7	7	7	7	7	7	7	7	7	6	7	7	7	7	7	7	5	5	4	4	4	4	4	4	6	7	7	7	7
6	4	6	6	6	5	5	4	6	6	6	6	5	5	7	5	5	6	5	6	5	6	5	5	6	5	6	6	6	6	5	6	5	7	6	6	5	6	5	4	7
6	5	6	6	5	6	6	6	6	6	6	6	6	6	6	6	5	6	6	6	6	6	6	6	6	6	6	6	6	6	6	6	6	6	6	6	6	6	6	6	6
7	7	7	7	7	5	4	3	3	4	7	5	6	7	7	7	5	4	5	4	5	6	5	5	5	4	5	4	7	7	7	7	5	6	6	5	7	7	7	6	7
7	7	7	7	7	7	7	7	7	7	7	7	7	7	7	7	6	6	6	7	7	7	7	7	7	6	7	7	7	7	7	7	4	4	7	7	7	7	7	7	7
6	6	7	6	6	5	6	6	6	7	5	6	6	6	6	5	5	5	6	7	6	6	5	7	6	6	7	7	7	7	7	7	7	6	7	6	6	7	7	7	7
7	6	7	6	6	6	5	5	4	5	5	5	6	5	4	5	4	4	4	5	5	5	5	6	7	7	7	7	7	5	6	6	5	5	5	5	5	6	5	5	7
7	7	7	6	7	6	6	6	6	6	6	6	6	6	6	6	6	6	6	6	7	7	7	7	6	6	6	6	6	6	7	6	6	6	6	6	6	6	6	6	6
6	7	7	7	7	6	6	6	6	6	6	6	6	7	7	7	6	6	7	7	6	6	6	6	6	6	6	6	6	6	7	6	4	4	6	6	6	6	6	6	6
6	6	6	6	6	6	6	6	6	6	6	6	6	6	6	6	6	6	6	6	6	6	6	6	6	6	6	6	6	6	6	6	6	6	6	6	6	6	6	6	6
6	6	6	6	6	6	6	6	6	7	7	7	7	6	6	7	7	7	6	6	6	6	6	6	6	6	6	6	6	6	6	6	6	6	6	6	6	6	6	6	6
7	7	7	7	7	7	5	6	7	6	7	7	7	6	7	6	7	7	7	7	7	7	7	7	7	7	7	7	7	7	4	7	6	6	7	7	7	7	7	7	7
7	7	7	7	7	7	7	6	7	6	7	7	6	6	7	6	6	7	6	7	7	6	6	7	6	7	6	7	6	7	7	6	7	6	7	6	7	6	7	7	6
6	6	7	7	7	7	6	6	6	6	6	7	7	7	6	7	7	7	7	7	6	6	7	7	5	4	5	4	5	5	4	4	4	3	4	4	5	5	5	6	7
6	6	6	6	6	5	6	6	6	6	6	6	6	6	6	5	5	4	4	5	5	4	5	6	6	6	5	5	6	6	5	6	5	5	6	6	6	6	6	6	6
6	6	6	6	6	6	6	6	6	6	6	6	6	6	6	6	6	6	6	6	6	6	6	6	6	6	6	6	6	6	6	6	6	6	6	6	6	6	5	6	6
6	6	7	7	7	7	7	6	6	6	7	7	7	7	7	7	6	6	6	6	5	5	5	6	5	5	5	6	5	5	6	5	5	5	5	5	5	5	7	5	6
6	6	6	6	6	6	6	6	5	5	5	5	5	5	3	3	4	4	4	4	6	6	5	5	6	5	5	6	6	6	6	6	6	6	6	6	6	6	5	5	5
6	6	6	6	6	6	6	6	6	6	6	6	6	6	6	6	6	6	6	6	6	6	6	6	6	6	6	6	6	6	6	6	6	6	6	6	6	6	6	6	6
7	7	7	7	7	5	5	5	5	5	5	5	5	7	7	7	7	7	7	7	7	7	7	7	7	7	7	7	7	7	7	7	7	7	7	7	7	7	7	7	7
